# Supplementary material for: Water, Sanitation, and Hygiene Infrastructure and Resources in Schools in Belize during the COVID-19 Pandemic, 2021–2023
Source: Int J Environ Res Public Health. 2024 Apr 12;21(4):470. doi: 10.3390/ijerph21040470 (PMC11050648; doi:10.3390/ijerph21040470)
Supplement: Supplementary file 1 [file ijerph-21-00470-s001.zip]

Archive with 3 entries (2 files):
- ijerph-2948008-supplementary/
- ijerph-2948008-supplementary/ijerph-2948008-SI-main.pdf
- ijerph-2948008-supplementary/ijerph-2948008-supplementary.pdf
